# Supplementary material for: The Gene Expression Profile Differs in Growth Phases of the Bifidobacterium Longum Culture
Source: Microorganisms. 2022 Aug 21;10(8):1683. doi: 10.3390/microorganisms10081683 (PMC9415070; doi:10.3390/microorganisms10081683)
Supplement: Supplementary file 1 [file microorganisms-10-01683-s001.zip]

Archive with 3 entries (3 files):
- Figures S1 and S2.pdf
- Table S1.xlsx
- Table S2.xlsx
